# Supplementary material for: Outcomes of Single Blastocyst Transfer Versus Double Cleavage-Stage Embryo Transfer in Young Women with Recurrent Implantation Failure: A Secondary Analysis of a Multicenter Randomized Trial
Source: J Clin Med. 2026 Jul 15;15(14):5544. doi: 10.3390/jcm15145544 (PMC13413220; doi:10.3390/jcm15145544)
Supplement: Supplementary file 1 [file jcm-15-05544-s001.zip]

Archive with 2 entries (2 files):
- File S1 TREND Statement Checklist.pdf
- jcm-4390551-supplementary.pdf
